# Supplementary material for: Prognostic and Immunological Role of Key Genes of Ferroptosis in Pan-Cancer
Source: Front Cell Dev Biol. 2021 Oct 13;9:748925. doi: 10.3389/fcell.2021.748925 (PMC8548644; doi:10.3389/fcell.2021.748925)
Supplement: Supplementary file 3 [file Table_1.xlsx]

## Sheet: Table 1
Table S1. The mRNA expression levels of SLC7A11, GPX4 and AIFM2 in pan-cancer in oncomine database
Cancer	Cancer type	p-value	Fold change	Rank（%）	Sample	Reference (PMID)
SLC7A11
Breast cancer	Ductal Breast Carcinoma	4.28e-05	2.94	0.08	47	16473279
	Invasive Ductal Breast Carcinoma	8.06e-18	2.493	0.1	450	TCGA
	Invasive Breast Carcinoma Stroma	6.36e-32	-16.617	0.01	59	18438415
Colorectal cancer	Colorectal Carcinoma	4.76e-14	3.246	0.01	60	20957034
	Colorectal Adenocarcinoma	2.77e-13	2.942	0.02	69	20957034
	Colorectal Carcinoma	4.09e-15	4.887	0.01	82	20143136
	Colon Mucinous Adenocarcinoma	2.67e-13	5.927	0.01	44	TCGA
	Cecum Adenocarcinoma	1.78e-13	2.802	0.02	44	TCGA
	Rectal Mucinous Adenocarcinoma	4.26e-06	2.95	0.03	28	TCGA
	Rectal Adenocarcinoma	7.47e-17	2.934	0.04	82	TCGA
	Colon Adenocarcinoma	1.58e-16	2.803	0.05	123	TCGA
	Colon Carcinoma Epithelia	7.59e-10	4.997	0.02	15	20957034
	Colon Carcinoma	1.38e-08	3.844	0.04	15	20957034
	Rectal Adenoma	2.29e-06	3.745	0.04	39	18171984
	Colon Adenoma	6.74e-11	3.835	0.07	57	18171984
	Cecum Adenocarcinoma	3.56e-06	2.962	0.05	22	17615082
	Colon Mucinous Adenocarcinoma	1.08e-05	4.114	0.06	18	17615082
	Colon Adenocarcinoma	8.93e-06	3.233	0.09	46	17615082
Esophageal cancer	Barrett's Esophagus	2.69e-05	6.081	0.01	16	15833844
Head and neck cancer	Tongue Squamous Cell Carcinoma	2.02e-06	3.96	0.01	38	18254958
	Tongue Carcinoma	9.31e-05	4.316	0.08	37	17510386
Kidney cancer	Clear Cell Renal Cell Carcinoma	1.46e-14	3.428	0.03	46	16115910
	Chromophobe Renal Cell Carcinoma	9.19e-06	2.754	0.06	29	16115910
	Papillary Renal Cell Carcinoma	3.13e-07	2.943	0.08	34	16115910
	Renal Oncocytoma	7.77e-07	2.331	0.09	35	16115910
Liver cancer	Hepatocellular Carcinoma	6.18e-06	3.343	0.04	45	17393520
Lung cancer	Lung Adenocarcinoma	1.24e-09	2.438	0.09	107	18297132
	Squamous Cell Lung Carcinoma	8.53e-08	4.731	0.09	92	20421987
Pancreatic cancer	Pancreatic Carcinoma	9.4e-05	2.833	0.09	52	19732725
Lymphoma	Anaplastic Large Cell Lymphoma, ALK-Positive	3.11e-05	-2.34	0.03	46	19657361
Ovarian cancer	Ovarian Serous Cystadenocarcinoma	7.68e-05	-3.274	0.07	594	TCGA
Other cancer	Uterine Corpus Leiomyoma	9.61e-06	2.292	0.03	77	19622772
GPX4
Colorectal cancer	Rectosigmoid Adenocarcinoma	4.58e-06	2.899	0.02	15	17615082
	Rectal Adenocarcinoma	2.98e-05	2.987	0.02	13	17615082
	Rectal Mucinous Adenocarcinoma	8.09e-05	2.836	0.03	9	17615082
	Colon Mucinous Adenocarcinoma	3.66e-06	2.865	0.04	18	17615082
	Cecum Adenocarcinoma	1.52e-05	2.593	0.07	22	17615082
	Colon Carcinoma	1.52e-06	2.032	0.09	15	20957034
Gastric cancer	Gastric Intestinal Type Adenocarcinoma	1.83e-15	2.086	0.01	57	19081245
Lung cancer	Squamous Cell Lung Carcinoma	2e-13	2.517	0.01	62	15833835
	Lung Carcinoid Tumor	2.01e-06	-8.01	0.1	37	11707567
Lymphoma	Burkitt's Lymphoma	4.57e-07	4.113	0.02	30	18794340
	Diffuse Large B-Cell Lymphoma	2.24e-07	3.642	0.02	36	18794340
	Nodular Lymphocyte Predominant Hodgkin's Lymphoma	6.17e-06	3.518	0.03	30	18794340
	Hodgkin's Lymphoma	8.16e-06	2.961	0.03	37	18794340
	Anaplastic Large Cell Lymphoma, ALK-Positive	1.81e-06	2.654	0.02	46	19657361
Melanoma	Non-Neoplastic Nevus	1.43e-05	2.296	0.02	12	15833814
Sarcoma	Dedifferentiated Liposarcoma	1.21e-09	-3.595	0.01	55	20601955
	Leiomyosarcoma	3.96e-08	-2.642	0.03	35	20601955
	Myxofibrosarcoma	4.57e-07	-2.271	0.04	40	20601955
	Myxoid/Round Cell Liposarcoma	1.41e-06	-2.328	0.05	29	20601955
Other cancer	Seminoma, NOS	7.23e-08	-6.966	0.05	18	16424014
	Yolk Sac Tumor, NOS	7.47e-07	-4.374	0.06	15	16424014
	Teratoma, NOS	1.21e-07	-5.898	0.08	20	16424014
AIFM2
Lymphoma	Activated B-Cell-Like Diffuse Large B-Cell Lymphoma	1.79e-11	2.694	0.02	37	19412164
	Anaplastic Large Cell Lymphoma	1.7e-05	5.103	0.07	26	17304354
Breast cancer	Invasive lobular breast carcinoma	6.32e-12	-2.813	0.04	97	TCGA
	Invasive Breast Carcinoma	1.01e-14	-3.117	0.07	137	TCGA
Colorectal cancer	Rectal Mucinous Adenocarcinoma	4.56e-07	-3.136	0.03	28	TCGA
	Colon Mucinous Adenocarcinoma	1.79e-10	-2.12	0.06	44	TCGA
