# Supplementary material for: Prognostic and Immunological Role of Key Genes of Ferroptosis in Pan-Cancer
Source: Front Cell Dev Biol. 2021 Oct 13;9:748925. doi: 10.3389/fcell.2021.748925 (PMC8548644; doi:10.3389/fcell.2021.748925)
Supplement: Supplementary file 4 [file Table_2.xlsx]

## Sheet: Table 2 Raw
			COAD												READ												STAD												LUAD
	Description	Gene markers	SLC7A11				GPX4				AIFM2				SLC7A11				GPX4				AIFM2				SLC7A11				GPX4				AIFM2				SLC7A11				GPX4				AIFM2
			None		Purity		None		Purity		None		Purity		None		Purity		None		Purity		None		Purity		None		Purity		None		Purity		None		Purity		None		Purity		None		Purity		None		Purity
NO.			Cor	P	Cor	P	Cor	P	Cor	P	Cor	P	Cor	P	Cor	P	Cor	P	Cor	P	Cor	P	Cor	P	Cor	P	Cor	P	Cor	P	Cor	P	Cor	P	Cor	P	Cor	P	Cor	P	Cor	P	Cor	P	Cor	P	Cor	P	Cor
1	CD8+ T cell	CD8A	0.114	0.015	0.095	0.0554	0.091	0.0513	0.083	0.0963	0.022	0.633	0.042	0.403	0.05	0.524	0	0.996	−0.014	0.855	0.024	0.78	−0.051	0.517	−0.097	0.256	−0.031	0.533	−0.038	0.459	0.138	0.00487	0.122	0.0174	−0.054	0.273	−0.023	0.653	−0.125	0.00462	−0.113	0.0117	−0.073	0.0962	−0.073	0.105	−0.064	0.146	−0.036
2		CD8B	0.01	0.832	0.001	0.977	0.05	0.287	0.05	0.317	−0.066	0.159	−0.056	0.259	−0.024	0.758	−0.001	0.993	0.015	0.846	0.093	0.275	−0.076	0.333	−0.099	0.245	−0.12	0.0147	−0.124	0.0157	0.148	0.00244	0.138	0.00699	−0.072	0.146	−0.041	0.426	−0.125	0.00463	−0.109	0.0154	−0.076	0.0846	−0.073	0.104	−0.079	0.0748	−0.055
3	T cell (general)	CD3D	−0.008	0.858	−0.051	0.308	0.09	0.0534	0.084	0.0913	−0.018	0.701	−0.022	0.655	−0.041	0.597	−0.134	0.116	0	0.999	0.102	0.231	−0.122	0.116	−0.143	0.0929	−0.054	0.269	−0.066	0.198	0.071	0.147	0.052	0.313	−0.169	0.000559	−0.14	0.00649	−0.2	4.78e-06	−0.198	9.24e-06	−0.013	0.773	−0.006	0.896	−0.145	0.000937	−0.124
4		CD3E	0.005	0.918	−0.033	0.512	0.102	0.0285	0.084	0.0907	0.007	0.874	0	1	−0.059	0.452	−0.161	0.0576	0.023	0.77	0.113	0.187	−0.095	0.222	−0.114	0.182	−0.072	0.143	−0.091	0.0771	0.082	0.0971	0.07	0.175	−0.087	0.0771	−0.047	0.365	−0.187	1.86e-05	−0.188	2.67e-05	−0.052	0.24	−0.052	0.25	−0.102	0.0211	−0.071
5		CD2	0.066	0.156	0.044	0.379	0.038	0.419	0.012	0.81	−0.045	0.336	−0.055	0.271	0.038	0.623	−0.008	0.923	−0.052	0.503	0.031	0.714	−0.124	0.11	−0.144	0.0903	−0.05	0.306	−0.067	0.196	0.065	0.188	0.043	0.401	−0.113	0.0216	−0.081	0.115	−0.207	2.22e-06	−0.206	4.04e-06	−0.041	0.357	−0.042	0.353	−0.114	0.00952	−0.085
6	B cell	CD19	−0.132	0.0046	−0.182	0.000236	0.103	0.0272	0.071	0.152	0.017	0.721	0.011	0.824	−0.086	0.273	−0.159	0.0613	0.065	0.408	0.08	0.35	−0.074	0.347	−0.051	0.552	−0.202	3.26e-05	−0.209	4.12e-05	−0.003	0.948	0.004	0.945	−0.042	0.389	−0.009	0.861	−0.126	0.00427	−0.124	0.00601	−0.087	0.048	−0.083	0.0672	−0.078	0.0756	−0.042
7		CD79A	−0.131	0.00508	−0.192	9.83e-05	0.059	0.204	0.039	0.432	−0.026	0.576	−0.042	0.399	−0.023	0.767	−0.113	0.185	−0.075	0.338	−0.043	0.617	−0.032	0.679	−0.02	0.819	−0.175	0.000342	−0.188	0.000239	0.059	0.232	0.054	0.294	−0.134	0.00638	−0.119	0.0202	−0.135	0.0021	−0.136	0.00251	−0.109	0.0133	−0.113	0.0123	−0.092	0.0359	−0.063
8		CD27	−0.137	0.00337	−0.202	3.99e-05	0.144	0.00204	0.132	0.00762	0.021	0.649	0.022	0.653	−0.057	0.468	−0.137	0.109	0.026	0.744	0.098	0.253	−0.059	0.447	−0.064	0.452	−0.12	0.0143	−0.135	0.00826	0.094	0.0545	0.08	0.118	−0.101	0.0388	−0.078	0.128	−0.182	3.26e-05	−0.186	3.26e-05	−0.091	0.0388	−0.094	0.0365	−0.091	0.0396	−0.06
9	Monocyte	CD14	0.003	0.954	−0.055	0.266	0.131	0.00513	0.15	0.00241	−0.001	0.979	−0.017	0.734	−0.193	0.0128	−0.286	0.000648	0.23	0.00287	0.339	4.58e-05	−0.028	0.724	−0.035	0.686	−0.051	0.299	−0.087	0.0916	0.194	6.83e-05	0.194	0.000149	−0.069	0.16	−0.049	0.342	−0.163	0.000199	−0.156	0.000511	0	0.992	−0.001	0.984	−0.169	0.000112	−0.161
10		CD115 (CSF1R)	−0.034	0.468	−0.104	0.0361	0.106	0.0236	0.123	0.0129	0.04	0.399	0.03	0.544	−0.079	0.311	−0.2	0.0184	0.135	0.083	0.269	0.00136	0.024	0.755	−0.011	0.897	−0.091	0.0653	−0.118	0.0215	0.058	0.237	0.052	0.314	−0.038	0.441	−0.021	0.683	−0.24	3.66e-08	−0.23	2.3e-07	−0.041	0.349	−0.04	0.37	−0.215	8.02e-07	−0.203
11	TAM	CCL2	0.127	0.00648	0.083	0.0969	−0.003	0.941	0.028	0.578	−0.088	0.0607	−0.104	0.0362	0.076	0.329	0.05	0.557	−0.096	0.22	−0.058	0.497	0.033	0.671	0.021	0.803	−0.173	0.000396	−0.211	3.38e-05	0.133	0.00683	0.136	0.00802	−0.154	0.00163	−0.146	0.00435	−0.162	0.000233	−0.152	0.000712	−0.039	0.378	−0.03	0.501	−0.258	3.02e-09	−0.247
12		CD68	0.031	0.512	0.006	0.906	0.081	0.0832	0.086	0.0833	0.083	0.0758	0.053	0.284	−0.056	0.473	−0.138	0.106	0.138	0.0755	0.216	0.0107	−0.049	0.53	−0.134	0.115	0.076	0.123	0.049	0.34	0.091	0.0637	0.089	0.0841	0.04	0.417	0.058	0.26	−0.09	0.0413	−0.073	0.104	−0.039	0.371	−0.044	0.334	−0.131	0.00287	−0.114
13		IL10	0.035	0.449	0.001	0.977	0.04	0.39	0.043	0.39	−0.095	0.0411	−0.087	0.0789	−0.068	0.383	−0.13	0.127	−0.07	0.37	0.022	0.799	−0.073	0.351	−0.122	0.152	0.055	0.261	0.021	0.682	0.108	0.028	0.113	0.0278	−0.038	0.439	−0.011	0.825	−0.118	0.00737	−0.1	0.0264	−0.073	0.0978	−0.07	0.119	−0.202	3.75e-06	−0.187
14	M1Macrophage	INOS(NOS2)	0.033	0.479	0.039	0.432	−0.074	0.114	−0.098	0.0486	0.071	0.131	0.063	0.202	0.182	0.0189	0.174	0.0406	−0.236	0.00219	−0.242	0.00408	−0.013	0.869	0.005	0.957	0.036	0.46	0.041	0.422	−0.206	2.31e-05	−0.211	3.6e-05	0.032	0.517	0.046	0.372	0.069	0.12	0.086	0.0558	−0.061	0.165	−0.062	0.172	0.073	0.0998	0.093
15		CD80	0.103	0.0269	0.06	0.227	0.013	0.784	0.012	0.808	−0.017	0.712	−0.014	0.777	0.082	0.294	0.023	0.789	−0.078	0.319	0.024	0.777	−0.087	0.263	−0.133	0.12	0.214	1.04e-05	0.199	9.29e-05	−0.03	0.538	−0.034	0.508	−0.042	0.391	−0.019	0.716	−0.23	1.29e-07	−0.217	1.2e-06	−0.011	0.801	−0.006	0.89	−0.243	2.28e-08	−0.229
16		IRF5	−0.134	0.0042	−0.14	0.00477	0.145	0.00181	0.139	0.00495	0.074	0.114	0.088	0.0758	−0.098	0.209	−0.093	0.277	0.112	0.151	0.084	0.325	0.092	0.24	0.034	0.695	−0.032	0.518	−0.059	0.249	0.125	0.0108	0.125	0.0149	0.117	0.0169	0.13	0.011	−0.25	9.18e-09	−0.246	3.25e-08	0.147	0.000832	0.154	0.000603	−0.092	0.0372	−0.065
17		IL6	0.186	6.34e-05	0.168	0.000674	−0.004	0.933	−0.02	0.69	0.022	0.636	0.005	0.914	0.125	0.108	0.053	0.538	−0.14	0.0712	−0.119	0.161	0.078	0.319	0.076	0.371	0.1	0.0423	0.092	0.075	0.087	0.0762	0.085	0.1	−0.061	0.215	−0.05	0.331	0.094	0.0329	0.106	0.0184	−0.166	0.00016	−0.155	0.000551	−0.029	0.504	−0.015
18		CD64 (FCGR1A)	−0.045	0.332	−0.099	0.0463	0.234	4.12e-07	0.246	5.28e-07	−0.026	0.573	−0.05	0.316	−0.218	0.00471	−0.285	0.000686	0.26	0.000731	0.334	6e-05	−0.041	0.599	−0.054	0.526	0.05	0.308	0.023	0.658	0.187	0.000131	0.173	0.000722	−0.013	0.788	0.008	0.877	−0.202	4.01e-06	−0.194	1.43e-05	0.007	0.872	0.008	0.867	−0.214	9.48e-07	−0.204
19	M2 Macrophage	CD163	0.125	0.00735	0.079	0.11	0.022	0.636	0.028	0.57	−0.002	0.973	−0.005	0.918	0.073	0.35	0.019	0.822	−0.018	0.814	0.061	0.477	0.014	0.861	−0.006	0.947	0.069	0.159	0.035	0.497	0.028	0.563	0.019	0.719	−0.004	0.934	0.013	0.805	−0.068	0.123	−0.04	0.371	−0.147	0.000788	−0.164	0.000252	−0.115	0.00914	−0.096
20		VSIG4	0.015	0.747	−0.035	0.483	0.123	0.00834	0.148	0.00271	−0.054	0.251	−0.071	0.156	−0.148	0.0563	−0.203	0.0168	0.206	0.00777	0.317	0.000145	−0.093	0.232	−0.099	0.244	−0.06	0.226	−0.085	0.0972	0.166	0.000689	0.159	0.00195	−0.044	0.367	−0.029	0.577	−0.172	8.4e-05	−0.158	0.000439	−0.004	0.928	−0.01	0.827	−0.225	2.41e-07	−0.216
21		MS4A4A	0.08	0.0872	0.032	0.523	0.072	0.121	0.085	0.0859	−0.101	0.0314	−0.112	0.0241	0.038	0.631	−0.001	0.988	−0.003	0.965	0.115	0.178	−0.095	0.225	−0.109	0.201	−0.055	0.263	−0.081	0.117	0.106	0.0301	0.098	0.0575	−0.117	0.0167	−0.098	0.0555	−0.162	0.000232	−0.142	0.00161	−0.058	0.188	−0.063	0.16	−0.24	3.51e-08	−0.234
22	Neutrophils	CD66b (CEACAM8)	−0.259	1.87e-08	−0.272	2.67e-08	0.191	3.99e-05	0.194	8.07e-05	0.011	0.818	−0.008	0.865	−0.321	2.48e-05	−0.349	2.59e-05	0.445	1.89e-09	0.424	1.98e-07	0.022	0.782	0.013	0.877	0.067	0.173	0.072	0.164	−0.1	0.0418	−0.109	0.0332	−0.019	0.707	−0.021	0.682	−0.21	1.61e-06	−0.199	8.44e-06	0.083	0.0605	0.066	0.141	−0.192	1.16e-05	−0.181
23		CD11b (ITGAM)	−0.006	0.893	−0.055	0.271	0.134	0.00396	0.159	0.00134	0.085	0.0689	0.086	0.083	−0.026	0.737	−0.068	0.427	0.103	0.186	0.187	0.0271	−0.002	0.981	0.006	0.949	0.012	0.81	−0.014	0.788	0.046	0.351	0.041	0.421	−0.034	0.492	−0.017	0.741	−0.26	2.15e-09	−0.244	4.02e-08	0.023	0.603	0.023	0.614	−0.229	1.56e-07	−0.209
24	Natural killer cell	KIR2DL1	0.093	0.0477	0.082	0.0996	0.122	0.00895	0.129	0.00934	−0.049	0.296	−0.033	0.505	−0.019	0.808	−0.047	0.582	−0.013	0.863	0.054	0.531	−0.087	0.263	−0.088	0.304	0.052	0.287	0.076	0.139	0.042	0.39	0.034	0.503	−0.117	0.017	−0.105	0.0413	0.091	0.038	0.101	0.0248	−0.113	0.00997	−0.124	0.00593	0.091	0.039	0.107
25		KIR2DL3	0.028	0.556	0.021	0.667	0.165	0.000388	0.159	0.00129	−0.022	0.642	−0.002	0.975	0.059	0.453	0.06	0.487	0.032	0.683	0.046	0.588	−0.071	0.36	−0.117	0.169	0.118	0.0161	0.142	0.00545	0.003	0.949	−0.017	0.74	−0.044	0.375	−0.029	0.572	0.064	0.147	0.076	0.0911	−0.15	0.000656	−0.146	0.00112	0.075	0.0897	0.093
26		KIR3DL1	0.113	0.0159	0.088	0.0755	0.126	0.00695	0.111	0.0253	0.084	0.0735	0.105	0.0343	0.01	0.9	0.01	0.911	0.007	0.925	0.021	0.808	−0.15	0.0537	−0.198	0.0196	0.066	0.18	0.069	0.183	−0.012	0.806	−0.029	0.57	−0.065	0.186	−0.061	0.233	0.035	0.427	0.048	0.288	−0.074	0.0944	−0.075	0.096	0.068	0.125	0.083
27		KIR3DL2	0.127	0.0066	0.106	0.0336	0.068	0.147	0.062	0.215	0.02	0.675	0.035	0.479	0.026	0.744	−0.061	0.477	−0.05	0.524	−0.004	0.958	−0.048	0.537	−0.111	0.194	0.043	0.381	0.056	0.275	0.016	0.742	0	0.993	−0.07	0.155	−0.062	0.228	0.018	0.686	0.037	0.412	−0.12	0.00646	−0.12	0.00776	0.036	0.412	0.061
28	Dendritic cell	BDCA-1 (CD1C)	−0.073	0.121	−0.127	0.0104	0.07	0.135	0.084	0.0897	−0.056	0.233	−0.054	0.275	−0.155	0.0468	−0.232	0.00604	0.138	0.0764	0.218	0.00979	−0.033	0.669	−0.049	0.569	−0.222	4.8e-06	−0.26	2.91e-07	−0.026	0.602	−0.026	0.615	−0.15	0.00214	−0.121	0.0189	−0.356	8.08e-17	−0.346	2.62e-15	0.126	0.0041	0.15	0.000867	−0.324	5.01e-14	−0.307
29		BDCA-4 (NRP1)	0.252	4.84e-08	0.23	2.95e-06	−0.071	0.129	−0.095	0.0562	0.063	0.176	0.041	0.41	0.269	0.000452	0.256	0.00231	−0.228	0.00312	−0.205	0.0153	0.064	0.41	0.044	0.606	0.018	0.722	−0.016	0.753	0.074	0.13	0.084	0.101	−0.048	0.331	−0.045	0.379	−0.232	1.01e-07	−0.227	3.48e-07	0.024	0.585	0.026	0.57	−0.144	0.00104	−0.14
30		CD11c (ITGAX)	0.061	0.196	0.015	0.76	0.057	0.22	0.04	0.42	0.097	0.0385	0.093	0.0624	0.03	0.698	−0.007	0.935	0.05	0.521	0.112	0.19	0.09	0.247	0.069	0.421	0.093	0.058	0.066	0.2	−0.011	0.823	−0.013	0.794	−0.019	0.698	0.011	0.829	−0.168	0.000125	−0.156	0.000501	−0.019	0.675	−0.025	0.584	−0.099	0.0242	−0.072
31	Th1	T-bet (TBX21)	0.123	0.00855	0.11	0.0264	0.063	0.179	0.047	0.344	0.06	0.198	0.054	0.277	0.037	0.634	−0.044	0.609	0.025	0.748	0.086	0.316	0.014	0.861	0.012	0.889	−0.034	0.484	−0.04	0.432	0.091	0.0641	0.083	0.107	−0.052	0.294	−0.023	0.65	−0.115	0.00886	−0.102	0.0228	−0.071	0.107	−0.076	0.0899	−0.051	0.247	−0.016
32		STAT4	0.147	0.00161	0.127	0.0105	0.041	0.381	0.018	0.711	−0.046	0.33	−0.059	0.235	0.12	0.122	0.071	0.407	−0.033	0.672	0.016	0.855	−0.066	0.401	−0.095	0.268	−0.04	0.411	−0.049	0.345	0.013	0.797	−0.002	0.965	−0.11	0.0255	−0.076	0.14	−0.188	1.66e-05	−0.173	0.000109	−0.019	0.672	−0.03	0.51	−0.138	0.00168	−0.103
33		STAT1	0.259	1.91e-08	0.256	1.77e-07	−0.065	0.166	−0.09	0.0714	0.092	0.0503	0.108	0.0293	0.355	2.69e-06	0.337	5.07e-05	−0.306	6.06e-05	−0.26	0.00197	0.097	0.212	0.072	0.398	0.212	1.3e-05	0.21	3.78e-05	0.077	0.117	0.059	0.255	0.145	0.00309	0.157	0.0022	0.017	0.706	0.039	0.387	−0.149	0.000683	−0.178	7.25e-05	0.039	0.375	0.061
34	Th2	GATA3	−0.065	0.166	−0.114	0.0217	0.158	0.000703	0.169	0.000644	0.069	0.143	0.058	0.245	0.02	0.795	−0.113	0.185	0.21	0.00666	0.246	0.00351	−0.004	0.957	−0.095	0.264	−0.142	0.00371	−0.143	0.00522	0.226	3.23e-06	0.214	2.58e-05	−0.162	0.000926	−0.143	0.00535	−0.128	0.00371	−0.101	0.0252	−0.093	0.0342	−0.105	0.0202	−0.151	0.000589	−0.122
35		STAT6	−0.005	0.909	−0.017	0.731	−0.126	0.00711	−0.13	0.00891	0.168	0.000301	0.143	0.0038	0.15	0.0544	0.113	0.185	−0.059	0.451	−0.063	0.463	0.171	0.0275	0.178	0.0365	0.05	0.305	0.034	0.512	−0.135	0.00573	−0.135	0.00829	0.167	0.000629	0.18	0.000427	0.017	0.704	0.014	0.756	0.013	0.774	0.013	0.772	0.156	0.000385	0.161
36		IL13	0.035	0.456	0.03	0.541	0.043	0.36	0.051	0.306	0.024	0.613	0.071	0.152	−0.035	0.652	−0.081	0.345	0.091	0.243	0.166	0.0512	0.012	0.882	0.034	0.695	−0.05	0.31	−0.058	0.263	0.076	0.12	0.079	0.123	0.084	0.0883	0.093	0.0695	−0.021	0.64	−0.001	0.98	0.006	0.888	−0.005	0.906	−0.009	0.836	0.008
37	Tfh	BCL6	0.271	3.51e-09	0.258	1.29e-07	−0.046	0.33	−0.065	0.189	0.091	0.0512	0.074	0.139	0.202	0.00914	0.18	0.0344	−0.087	0.263	−0.111	0.194	0.097	0.211	0.096	0.261	−0.009	0.848	−0.041	0.432	0.095	0.0538	0.097	0.0605	−0.091	0.0639	−0.096	0.0611	−0.045	0.31	−0.036	0.424	0.002	0.969	−0.008	0.866	−0.03	0.492	−0.016
38		IL21	0.054	0.249	0.051	0.31	0.065	0.167	0.066	0.187	−0.036	0.448	−0.056	0.259	0.142	0.0676	0.071	0.403	−0.137	0.078	−0.071	0.409	−0.007	0.933	−0.039	0.646	0.075	0.126	0.062	0.228	0.045	0.359	0.046	0.375	−0.007	0.889	0.018	0.726	−0.052	0.243	−0.043	0.337	−0.119	0.00679	−0.139	0.00193	0.07	0.112	0.085
39	Th17	STAT3	0.187	5.69e-05	0.154	0.0018	−0.2	1.69e-05	−0.217	1.02e-05	0.069	0.142	0.045	0.369	0.252	0.00104	0.214	0.0114	−0.316	3.27e-05	−0.288	0.000598	0.012	0.876	0.017	0.846	0.098	0.0454	0.072	0.163	−0.101	0.0394	−0.098	0.0555	0.097	0.0487	0.09	0.0815	0.147	0.000811	0.147	0.0011	−0.223	3.04e-07	−0.229	2.77e-07	0.12	0.00631	0.121
40		IL17A	−0.064	0.175	−0.056	0.261	−0.102	0.0294	−0.106	0.0328	−0.123	0.0085	−0.126	0.0108	0.053	0.498	0.034	0.69	−0.151	0.0527	−0.109	0.202	0.023	0.768	0.057	0.503	0.106	0.0306	0.109	0.0345	−0.116	0.0185	−0.105	0.0415	0.043	0.382	0.046	0.371	0.063	0.154	0.074	0.0995	−0.041	0.351	−0.033	0.466	0.112	0.0107	0.136
41	Treg	FOXP3	−0.095	0.0415	−0.133	0.00735	0.154	0.000962	0.151	0.00224	0.113	0.0154	0.119	0.0162	−0.09	0.249	−0.173	0.0411	0.091	0.243	0.172	0.0431	0.03	0.702	0.021	0.811	−0.014	0.769	−0.021	0.688	0.113	0.0214	0.105	0.0416	0.041	0.401	0.084	0.104	−0.171	9.88e-05	−0.169	0.000161	−0.032	0.468	−0.036	0.427	−0.042	0.347	−0.011
42		CCR8	0.014	0.766	−0.031	0.534	−0.009	0.85	−0.018	0.713	0.08	0.0858	0.099	0.0463	0.102	0.189	0.082	0.334	−0.061	0.438	−0.036	0.675	−0.058	0.457	−0.066	0.439	0.036	0.469	0.028	0.592	0.078	0.112	0.071	0.166	0.003	0.949	0.024	0.641	−0.127	0.00384	−0.109	0.0157	−0.118	0.00739	−0.126	0.00501	−0.059	0.184	−0.029
43		STAT5B	0.008	0.863	−0.013	0.799	−0.068	0.148	−0.068	0.172	0.161	0.000544	0.144	0.00359	0.206	0.0079	0.178	0.0365	−0.123	0.113	−0.135	0.114	0.071	0.365	0.02	0.819	−0.094	0.0548	−0.11	0.0321	−0.064	0.193	−0.051	0.322	0.065	0.184	0.065	0.206	−0.06	0.171	−0.053	0.24	−0.193	1.05e-05	−0.178	6.85e-05	0.044	0.322	0.058
44	T cell exhaustion	PD-1 (PDCD1)	0.028	0.547	0.016	0.75	0.127	0.00667	0.133	0.00738	0.097	0.0371	0.09	0.0694	−0.033	0.676	−0.142	0.096	0.121	0.122	0.238	0.00475	−0.056	0.47	−0.064	0.455	−0.005	0.92	−0.001	0.988	0.189	0.000103	0.183	0.000346	0.064	0.192	0.107	0.0369	−0.125	0.00456	−0.119	0.00801	0.008	0.862	0.015	0.747	−0.006	0.9	0.031
45		CTLA4	0.126	0.00677	0.11	0.026	−0.006	0.895	−0.02	0.692	0.014	0.758	−0.006	0.905	0.186	0.0164	0.125	0.144	−0.13	0.094	−0.059	0.49	0.047	0.547	0.021	0.807	0.13	0.00807	0.138	0.00715	0.074	0.131	0.064	0.21	0.066	0.178	0.111	0.0311	−0.152	0.000556	−0.135	0.00266	−0.066	0.135	−0.082	0.0683	−0.07	0.115	−0.034
46		LAG3	0.11	0.0183	0.089	0.0718	0.125	0.00734	0.106	0.0324	0.079	0.0895	0.085	0.0864	0.003	0.965	−0.052	0.544	0.016	0.839	0.098	0.252	−0.01	0.901	−0.015	0.865	0.069	0.162	0.063	0.224	0.185	0.000153	0.174	0.000682	0.003	0.955	0.026	0.617	−0.068	0.122	−0.05	0.264	−0.085	0.0541	−0.093	0.0397	0.011	0.802	0.044
47		TIM-3 (HAVCR2)	0.102	0.0285	0.057	0.253	0.081	0.0836	0.085	0.0866	−0.019	0.678	−0.025	0.617	0.02	0.801	−0.027	0.754	0.032	0.68	0.148	0.0822	−0.051	0.513	−0.075	0.382	0.07	0.155	0.044	0.393	0.13	0.00779	0.113	0.0273	−0.035	0.473	−0.013	0.804	−0.217	6.31e-07	−0.209	2.86e-06	0.001	0.977	0	1	−0.257	3.23e-09	−0.254
48		GZMB	−0.004	0.925	−0.006	0.909	0.213	4.2e-06	0.228	3.29e-06	0.034	0.466	0.022	0.658	−0.06	0.445	−0.034	0.694	0.199	0.0101	0.26	0.00203	0.049	0.527	0.046	0.588	0.18	0.000225	0.187	0.000242	0.191	9.23e-05	0.18	0.000414	0	0.994	0.023	0.653	0.026	0.549	0.052	0.253	−0.101	0.0218	−0.117	0.0096	0.044	0.321	0.078
[truncated: 1 more columns]

## Sheet: Table 2
Table S2. Correlation between the expression levels of SLC7A11, GPX4 or AIFM2 and markers of different subsets of immune cells in COAD, READ, STAD and LUAD
		COAD												READ												STAD												LUAD
		SLC7A11				GPX4				AIFM2				SLC7A11				GPX4				AIFM2				SLC7A11				GPX4				AIFM2				SLC7A11				GPX4				AIFM2
		None		Purity		None		Purity		None		Purity		None		Purity		None		Purity		None		Purity		None		Purity		None		Purity		None		Purity		None		Purity		None		Purity		None		Purity
Description	Gene markers	Cor	P	Cor	P	Cor	P	Cor	P	Cor	P	Cor	P	Cor	P	Cor	P	Cor	P	Cor	P	Cor	P	Cor	P	Cor	P	Cor	P	Cor	P	Cor	P	Cor	P	Cor	P	Cor	P	Cor	P	Cor	P	Cor	P	Cor	P	Cor	P
CD8+ T cell	CD8A	0.114	0.015	0.095	0.0554	0.091	0.0513	0.083	0.0963	0.022	0.633	0.042	0.403	0.05	0.524	0	0.996	−0.014	0.855	0.024	0.78	−0.051	0.517	−0.097	0.256	−0.031	0.533	−0.038	0.459	0.138	0.00487	0.122	0.0174	−0.054	0.273	−0.023	0.653	−0.125	0.00462	−0.113	0.0117	−0.073	0.0962	−0.073	0.105	−0.064	0.146	−0.036	0.425
	CD8B	0.01	0.832	0.001	0.977	0.05	0.287	0.05	0.317	−0.066	0.159	−0.056	0.259	−0.024	0.758	−0.001	0.993	0.015	0.846	0.093	0.275	−0.076	0.333	−0.099	0.245	−0.12	0.0147	−0.124	0.0157	0.148	0.00244	0.138	0.00699	−0.072	0.146	−0.041	0.426	−0.125	0.00463	−0.109	0.0154	−0.076	0.0846	−0.073	0.104	−0.079	0.0748	−0.055	0.222
T cell (general)	CD3D	−0.008	0.858	−0.051	0.308	0.09	0.0534	0.084	0.0913	−0.018	0.701	−0.022	0.655	−0.041	0.597	−0.134	0.116	0	0.999	0.102	0.231	−0.122	0.116	−0.143	0.0929	−0.054	0.269	−0.066	0.198	0.071	0.147	0.052	0.313	−0.169	0.000559	−0.14	0.00649	−0.2	4.78e-06	−0.198	9.24e-06	−0.013	0.773	−0.006	0.896	−0.145	0.000937	−0.124	0.00571
	CD3E	0.005	0.918	−0.033	0.512	0.102	0.0285	0.084	0.0907	0.007	0.874	0	1	−0.059	0.452	−0.161	0.0576	0.023	0.77	0.113	0.187	−0.095	0.222	−0.114	0.182	−0.072	0.143	−0.091	0.0771	0.082	0.0971	0.07	0.175	−0.087	0.0771	−0.047	0.365	−0.187	1.86e-05	−0.188	2.67e-05	−0.052	0.24	−0.052	0.25	−0.102	0.0211	−0.071	0.114
	CD2	0.066	0.156	0.044	0.379	0.038	0.419	0.012	0.81	−0.045	0.336	−0.055	0.271	0.038	0.623	−0.008	0.923	−0.052	0.503	0.031	0.714	−0.124	0.11	−0.144	0.0903	−0.05	0.306	−0.067	0.196	0.065	0.188	0.043	0.401	−0.113	0.0216	−0.081	0.115	−0.207	2.22e-06	−0.206	4.04e-06	−0.041	0.357	−0.042	0.353	−0.114	0.00952	−0.085	0.0586
B cell	CD19	−0.132	0.0046	−0.182	0.000236	0.103	0.0272	0.071	0.152	0.017	0.721	0.011	0.824	−0.086	0.273	−0.159	0.0613	0.065	0.408	0.08	0.35	−0.074	0.347	−0.051	0.552	−0.202	3.26e-05	−0.209	4.12e-05	−0.003	0.948	0.004	0.945	−0.042	0.389	−0.009	0.861	−0.126	0.00427	−0.124	0.00601	−0.087	0.048	−0.083	0.0672	−0.078	0.0756	−0.042	0.353
	CD79A	−0.131	0.00508	−0.192	9.83e-05	0.059	0.204	0.039	0.432	−0.026	0.576	−0.042	0.399	−0.023	0.767	−0.113	0.185	−0.075	0.338	−0.043	0.617	−0.032	0.679	−0.02	0.819	−0.175	0.000342	−0.188	0.000239	0.059	0.232	0.054	0.294	−0.134	0.00638	−0.119	0.0202	−0.135	0.0021	−0.136	0.00251	−0.109	0.0133	−0.113	0.0123	−0.092	0.0359	−0.063	0.164
	CD27	−0.137	0.00337	−0.202	3.99e-05	0.144	0.00204	0.132	0.00762	0.021	0.649	0.022	0.653	−0.057	0.468	−0.137	0.109	0.026	0.744	0.098	0.253	−0.059	0.447	−0.064	0.452	−0.12	0.0143	−0.135	0.00826	0.094	0.0545	0.08	0.118	−0.101	0.0388	−0.078	0.128	−0.182	3.26e-05	−0.186	3.26e-05	−0.091	0.0388	−0.094	0.0365	−0.091	0.0396	−0.06	0.182
Monocyte	CD14	0.003	0.954	−0.055	0.266	0.131	0.00513	0.15	0.00241	−0.001	0.979	−0.017	0.734	−0.193	0.0128	−0.286	0.000648	0.23	0.00287	0.339	4.58e-05	−0.028	0.724	−0.035	0.686	−0.051	0.299	−0.087	0.0916	0.194	6.83e-05	0.194	0.000149	−0.069	0.16	−0.049	0.342	−0.163	0.000199	−0.156	0.000511	0	0.992	−0.001	0.984	−0.169	0.000112	−0.161	0.000326
	CD115 (CSF1R)	−0.034	0.468	−0.104	0.0361	0.106	0.0236	0.123	0.0129	0.04	0.399	0.03	0.544	−0.079	0.311	−0.2	0.0184	0.135	0.083	0.269	0.00136	0.024	0.755	−0.011	0.897	−0.091	0.0653	−0.118	0.0215	0.058	0.237	0.052	0.314	−0.038	0.441	−0.021	0.683	−0.24	3.66e-08	−0.23	2.3e-07	−0.041	0.349	−0.04	0.37	−0.215	8.02e-07	−0.203	5.8e-06
TAM	CCL2	0.127	0.00648	0.083	0.0969	−0.003	0.941	0.028	0.578	−0.088	0.0607	−0.104	0.0362	0.076	0.329	0.05	0.557	−0.096	0.22	−0.058	0.497	0.033	0.671	0.021	0.803	−0.173	0.000396	−0.211	3.38e-05	0.133	0.00683	0.136	0.00802	−0.154	0.00163	−0.146	0.00435	−0.162	0.000233	−0.152	0.000712	−0.039	0.378	−0.03	0.501	−0.258	3.02e-09	−0.247	2.79e-08
	CD68	0.031	0.512	0.006	0.906	0.081	0.0832	0.086	0.0833	0.083	0.0758	0.053	0.284	−0.056	0.473	−0.138	0.106	0.138	0.0755	0.216	0.0107	−0.049	0.53	−0.134	0.115	0.076	0.123	0.049	0.34	0.091	0.0637	0.089	0.0841	0.04	0.417	0.058	0.26	−0.09	0.0413	−0.073	0.104	−0.039	0.371	−0.044	0.334	−0.131	0.00287	−0.114	0.0117
	IL10	0.035	0.449	0.001	0.977	0.04	0.39	0.043	0.39	−0.095	0.0411	−0.087	0.0789	−0.068	0.383	−0.13	0.127	−0.07	0.37	0.022	0.799	−0.073	0.351	−0.122	0.152	0.055	0.261	0.021	0.682	0.108	0.028	0.113	0.0278	−0.038	0.439	−0.011	0.825	−0.118	0.00737	−0.1	0.0264	−0.073	0.0978	−0.07	0.119	−0.202	3.75e-06	−0.187	3e-05
M1Macrophage	INOS(NOS2)	0.033	0.479	0.039	0.432	−0.074	0.114	−0.098	0.0486	0.071	0.131	0.063	0.202	0.182	0.0189	0.174	0.0406	−0.236	0.00219	−0.242	0.00408	−0.013	0.869	0.005	0.957	0.036	0.46	0.041	0.422	−0.206	2.31e-05	−0.211	3.6e-05	0.032	0.517	0.046	0.372	0.069	0.12	0.086	0.0558	−0.061	0.165	−0.062	0.172	0.073	0.0998	0.093	0.038
	CD80	0.103	0.0269	0.06	0.227	0.013	0.784	0.012	0.808	−0.017	0.712	−0.014	0.777	0.082	0.294	0.023	0.789	−0.078	0.319	0.024	0.777	−0.087	0.263	−0.133	0.12	0.214	1.04e-05	0.199	9.29e-05	−0.03	0.538	−0.034	0.508	−0.042	0.391	−0.019	0.716	−0.23	1.29e-07	−0.217	1.2e-06	−0.011	0.801	−0.006	0.89	−0.243	2.28e-08	−0.229	2.85e-07
	IRF5	−0.134	0.0042	−0.14	0.00477	0.145	0.00181	0.139	0.00495	0.074	0.114	0.088	0.0758	−0.098	0.209	−0.093	0.277	0.112	0.151	0.084	0.325	0.092	0.24	0.034	0.695	−0.032	0.518	−0.059	0.249	0.125	0.0108	0.125	0.0149	0.117	0.0169	0.13	0.011	−0.25	9.18e-09	−0.246	3.25e-08	0.147	0.000832	0.154	0.000603	−0.092	0.0372	−0.065	0.152
	IL6	0.186	6.34e-05	0.168	0.000674	−0.004	0.933	−0.02	0.69	0.022	0.636	0.005	0.914	0.125	0.108	0.053	0.538	−0.14	0.0712	−0.119	0.161	0.078	0.319	0.076	0.371	0.1	0.0423	0.092	0.075	0.087	0.0762	0.085	0.1	−0.061	0.215	−0.05	0.331	0.094	0.0329	0.106	0.0184	−0.166	0.00016	−0.155	0.000551	−0.029	0.504	−0.015	0.74
	CD64 (FCGR1A)	−0.045	0.332	−0.099	0.0463	0.234	4.12e-07	0.246	5.28e-07	−0.026	0.573	−0.05	0.316	−0.218	0.00471	−0.285	0.000686	0.26	0.000731	0.334	6e-05	−0.041	0.599	−0.054	0.526	0.05	0.308	0.023	0.658	0.187	0.000131	0.173	0.000722	−0.013	0.788	0.008	0.877	−0.202	4.01e-06	−0.194	1.43e-05	0.007	0.872	0.008	0.867	−0.214	9.48e-07	−0.204	5.23e-06
M2 Macrophage	CD163	0.125	0.00735	0.079	0.11	0.022	0.636	0.028	0.57	−0.002	0.973	−0.005	0.918	0.073	0.35	0.019	0.822	−0.018	0.814	0.061	0.477	0.014	0.861	−0.006	0.947	0.069	0.159	0.035	0.497	0.028	0.563	0.019	0.719	−0.004	0.934	0.013	0.805	−0.068	0.123	−0.04	0.371	−0.147	0.000788	−0.164	0.000252	−0.115	0.00914	−0.096	0.0331
	VSIG4	0.015	0.747	−0.035	0.483	0.123	0.00834	0.148	0.00271	−0.054	0.251	−0.071	0.156	−0.148	0.0563	−0.203	0.0168	0.206	0.00777	0.317	0.000145	−0.093	0.232	−0.099	0.244	−0.06	0.226	−0.085	0.0972	0.166	0.000689	0.159	0.00195	−0.044	0.367	−0.029	0.577	−0.172	8.4e-05	−0.158	0.000439	−0.004	0.928	−0.01	0.827	−0.225	2.41e-07	−0.216	1.36e-06
	MS4A4A	0.08	0.0872	0.032	0.523	0.072	0.121	0.085	0.0859	−0.101	0.0314	−0.112	0.0241	0.038	0.631	−0.001	0.988	−0.003	0.965	0.115	0.178	−0.095	0.225	−0.109	0.201	−0.055	0.263	−0.081	0.117	0.106	0.0301	0.098	0.0575	−0.117	0.0167	−0.098	0.0555	−0.162	0.000232	−0.142	0.00161	−0.058	0.188	−0.063	0.16	−0.24	3.51e-08	−0.234	1.44e-07
Neutrophils	CD66b (CEACAM8)	−0.259	1.87e-08	−0.272	2.67e-08	0.191	3.99e-05	0.194	8.07e-05	0.011	0.818	−0.008	0.865	−0.321	2.48e-05	−0.349	2.59e-05	0.445	1.89e-09	0.424	1.98e-07	0.022	0.782	0.013	0.877	0.067	0.173	0.072	0.164	−0.1	0.0418	−0.109	0.0332	−0.019	0.707	−0.021	0.682	−0.21	1.61e-06	−0.199	8.44e-06	0.083	0.0605	0.066	0.141	−0.192	1.16e-05	−0.181	5.26e-05
	CD11b (ITGAM)	−0.006	0.893	−0.055	0.271	0.134	0.00396	0.159	0.00134	0.085	0.0689	0.086	0.083	−0.026	0.737	−0.068	0.427	0.103	0.186	0.187	0.0271	−0.002	0.981	0.006	0.949	0.012	0.81	−0.014	0.788	0.046	0.351	0.041	0.421	−0.034	0.492	−0.017	0.741	−0.26	2.15e-09	−0.244	4.02e-08	0.023	0.603	0.023	0.614	−0.229	1.56e-07	−0.209	2.92e-06
Natural killer cell	KIR2DL1	0.093	0.0477	0.082	0.0996	0.122	0.00895	0.129	0.00934	−0.049	0.296	−0.033	0.505	−0.019	0.808	−0.047	0.582	−0.013	0.863	0.054	0.531	−0.087	0.263	−0.088	0.304	0.052	0.287	0.076	0.139	0.042	0.39	0.034	0.503	−0.117	0.017	−0.105	0.0413	0.091	0.038	0.101	0.0248	−0.113	0.00997	−0.124	0.00593	0.091	0.039	0.107	0.0176
	KIR2DL3	0.028	0.556	0.021	0.667	0.165	0.000388	0.159	0.00129	−0.022	0.642	−0.002	0.975	0.059	0.453	0.06	0.487	0.032	0.683	0.046	0.588	−0.071	0.36	−0.117	0.169	0.118	0.0161	0.142	0.00545	0.003	0.949	−0.017	0.74	−0.044	0.375	−0.029	0.572	0.064	0.147	0.076	0.0911	−0.15	0.000656	−0.146	0.00112	0.075	0.0897	0.093	0.0387
	KIR3DL1	0.113	0.0159	0.088	0.0755	0.126	0.00695	0.111	0.0253	0.084	0.0735	0.105	0.0343	0.01	0.9	0.01	0.911	0.007	0.925	0.021	0.808	−0.15	0.0537	−0.198	0.0196	0.066	0.18	0.069	0.183	−0.012	0.806	−0.029	0.57	−0.065	0.186	−0.061	0.233	0.035	0.427	0.048	0.288	−0.074	0.0944	−0.075	0.096	0.068	0.125	0.083	0.0665
	KIR3DL2	0.127	0.0066	0.106	0.0336	0.068	0.147	0.062	0.215	0.02	0.675	0.035	0.479	0.026	0.744	−0.061	0.477	−0.05	0.524	−0.004	0.958	−0.048	0.537	−0.111	0.194	0.043	0.381	0.056	0.275	0.016	0.742	0	0.993	−0.07	0.155	−0.062	0.228	0.018	0.686	0.037	0.412	−0.12	0.00646	−0.12	0.00776	0.036	0.412	0.061	0.176
Dendritic cell	BDCA-1 (CD1C)	−0.073	0.121	−0.127	0.0104	0.07	0.135	0.084	0.0897	−0.056	0.233	−0.054	0.275	−0.155	0.0468	−0.232	0.00604	0.138	0.0764	0.218	0.00979	−0.033	0.669	−0.049	0.569	−0.222	4.8e-06	−0.26	2.91e-07	−0.026	0.602	−0.026	0.615	−0.15	0.00214	−0.121	0.0189	−0.356	8.08e-17	−0.346	2.62e-15	0.126	0.0041	0.15	0.000867	−0.324	5.01e-14	−0.307	3.11e-12
	BDCA-4 (NRP1)	0.252	4.84e-08	0.23	2.95e-06	−0.071	0.129	−0.095	0.0562	0.063	0.176	0.041	0.41	0.269	0.000452	0.256	0.00231	−0.228	0.00312	−0.205	0.0153	0.064	0.41	0.044	0.606	0.018	0.722	−0.016	0.753	0.074	0.13	0.084	0.101	−0.048	0.331	−0.045	0.379	−0.232	1.01e-07	−0.227	3.48e-07	0.024	0.585	0.026	0.57	−0.144	0.00104	−0.14	0.00179
	CD11c (ITGAX)	0.061	0.196	0.015	0.76	0.057	0.22	0.04	0.42	0.097	0.0385	0.093	0.0624	0.03	0.698	−0.007	0.935	0.05	0.521	0.112	0.19	0.09	0.247	0.069	0.421	0.093	0.058	0.066	0.2	−0.011	0.823	−0.013	0.794	−0.019	0.698	0.011	0.829	−0.168	0.000125	−0.156	0.000501	−0.019	0.675	−0.025	0.584	−0.099	0.0242	−0.072	0.111
Th1	T-bet (TBX21)	0.123	0.00855	0.11	0.0264	0.063	0.179	0.047	0.344	0.06	0.198	0.054	0.277	0.037	0.634	−0.044	0.609	0.025	0.748	0.086	0.316	0.014	0.861	0.012	0.889	−0.034	0.484	−0.04	0.432	0.091	0.0641	0.083	0.107	−0.052	0.294	−0.023	0.65	−0.115	0.00886	−0.102	0.0228	−0.071	0.107	−0.076	0.0899	−0.051	0.247	−0.016	0.717
	STAT4	0.147	0.00161	0.127	0.0105	0.041	0.381	0.018	0.711	−0.046	0.33	−0.059	0.235	0.12	0.122	0.071	0.407	−0.033	0.672	0.016	0.855	−0.066	0.401	−0.095	0.268	−0.04	0.411	−0.049	0.345	0.013	0.797	−0.002	0.965	−0.11	0.0255	−0.076	0.14	−0.188	1.66e-05	−0.173	0.000109	−0.019	0.672	−0.03	0.51	−0.138	0.00168	−0.103	0.0219
	STAT1	0.259	1.91e-08	0.256	1.77e-07	−0.065	0.166	−0.09	0.0714	0.092	0.0503	0.108	0.0293	0.355	2.69e-06	0.337	5.07e-05	−0.306	6.06e-05	−0.26	0.00197	0.097	0.212	0.072	0.398	0.212	1.3e-05	0.21	3.78e-05	0.077	0.117	0.059	0.255	0.145	0.00309	0.157	0.0022	0.017	0.706	0.039	0.387	−0.149	0.000683	−0.178	7.25e-05	0.039	0.375	0.061	0.179
Th2	GATA3	−0.065	0.166	−0.114	0.0217	0.158	0.000703	0.169	0.000644	0.069	0.143	0.058	0.245	0.02	0.795	−0.113	0.185	0.21	0.00666	0.246	0.00351	−0.004	0.957	−0.095	0.264	−0.142	0.00371	−0.143	0.00522	0.226	3.23e-06	0.214	2.58e-05	−0.162	0.000926	−0.143	0.00535	−0.128	0.00371	−0.101	0.0252	−0.093	0.0342	−0.105	0.0202	−0.151	0.000589	−0.122	0.0067
	STAT6	−0.005	0.909	−0.017	0.731	−0.126	0.00711	−0.13	0.00891	0.168	0.000301	0.143	0.0038	0.15	0.0544	0.113	0.185	−0.059	0.451	−0.063	0.463	0.171	0.0275	0.178	0.0365	0.05	0.305	0.034	0.512	−0.135	0.00573	−0.135	0.00829	0.167	0.000629	0.18	0.000427	0.017	0.704	0.014	0.756	0.013	0.774	0.013	0.772	0.156	0.000385	0.161	0.000329
	IL13	0.035	0.456	0.03	0.541	0.043	0.36	0.051	0.306	0.024	0.613	0.071	0.152	−0.035	0.652	−0.081	0.345	0.091	0.243	0.166	0.0512	0.012	0.882	0.034	0.695	−0.05	0.31	−0.058	0.263	0.076	0.12	0.079	0.123	0.084	0.0883	0.093	0.0695	−0.021	0.64	−0.001	0.98	0.006	0.888	−0.005	0.906	−0.009	0.836	0.008	0.868
Tfh	BCL6	0.271	3.51e-09	0.258	1.29e-07	−0.046	0.33	−0.065	0.189	0.091	0.0512	0.074	0.139	0.202	0.00914	0.18	0.0344	−0.087	0.263	−0.111	0.194	0.097	0.211	0.096	0.261	−0.009	0.848	−0.041	0.432	0.095	0.0538	0.097	0.0605	−0.091	0.0639	−0.096	0.0611	−0.045	0.31	−0.036	0.424	0.002	0.969	−0.008	0.866	−0.03	0.492	−0.016	0.726
	IL21	0.054	0.249	0.051	0.31	0.065	0.167	0.066	0.187	−0.036	0.448	−0.056	0.259	0.142	0.0676	0.071	0.403	−0.137	0.078	−0.071	0.409	−0.007	0.933	−0.039	0.646	0.075	0.126	0.062	0.228	0.045	0.359	0.046	0.375	−0.007	0.889	0.018	0.726	−0.052	0.243	−0.043	0.337	−0.119	0.00679	−0.139	0.00193	0.07	0.112	0.085	0.0586
Th17	STAT3	0.187	5.69e-05	0.154	0.0018	−0.2	1.69e-05	−0.217	1.02e-05	0.069	0.142	0.045	0.369	0.252	0.00104	0.214	0.0114	−0.316	3.27e-05	−0.288	0.000598	0.012	0.876	0.017	0.846	0.098	0.0454	0.072	0.163	−0.101	0.0394	−0.098	0.0555	0.097	0.0487	0.09	0.0815	0.147	0.000811	0.147	0.0011	−0.223	3.04e-07	−0.229	2.77e-07	0.12	0.00631	0.121	0.00718
	IL17A	−0.064	0.175	−0.056	0.261	−0.102	0.0294	−0.106	0.0328	−0.123	0.0085	−0.126	0.0108	0.053	0.498	0.034	0.69	−0.151	0.0527	−0.109	0.202	0.023	0.768	0.057	0.503	0.106	0.0306	0.109	0.0345	−0.116	0.0185	−0.105	0.0415	0.043	0.382	0.046	0.371	0.063	0.154	0.074	0.0995	−0.041	0.351	−0.033	0.466	0.112	0.0107	0.136	0.00255
Treg	FOXP3	−0.095	0.0415	−0.133	0.00735	0.154	0.000962	0.151	0.00224	0.113	0.0154	0.119	0.0162	−0.09	0.249	−0.173	0.0411	0.091	0.243	0.172	0.0431	0.03	0.702	0.021	0.811	−0.014	0.769	−0.021	0.688	0.113	0.0214	0.105	0.0416	0.041	0.401	0.084	0.104	−0.171	9.88e-05	−0.169	0.000161	−0.032	0.468	−0.036	0.427	−0.042	0.347	−0.011	0.804
	CCR8	0.014	0.766	−0.031	0.534	−0.009	0.85	−0.018	0.713	0.08	0.0858	0.099	0.0463	0.102	0.189	0.082	0.334	−0.061	0.438	−0.036	0.675	−0.058	0.457	−0.066	0.439	0.036	0.469	0.028	0.592	0.078	0.112	0.071	0.166	0.003	0.949	0.024	0.641	−0.127	0.00384	−0.109	0.0157	−0.118	0.00739	−0.126	0.00501	−0.059	0.184	−0.029	0.525
	STAT5B	0.008	0.863	−0.013	0.799	−0.068	0.148	−0.068	0.172	0.161	0.000544	0.144	0.00359	0.206	0.0079	0.178	0.0365	−0.123	0.113	−0.135	0.114	0.071	0.365	0.02	0.819	−0.094	0.0548	−0.11	0.0321	−0.064	0.193	−0.051	0.322	0.065	0.184	0.065	0.206	−0.06	0.171	−0.053	0.24	−0.193	1.05e-05	−0.178	6.85e-05	0.044	0.322	0.058	0.201
T cell exhaustion	PD-1 (PDCD1)	0.028	0.547	0.016	0.75	0.127	0.00667	0.133	0.00738	0.097	0.0371	0.09	0.0694	−0.033	0.676	−0.142	0.096	0.121	0.122	0.238	0.00475	−0.056	0.47	−0.064	0.455	−0.005	0.92	−0.001	0.988	0.189	0.000103	0.183	0.000346	0.064	0.192	0.107	0.0369	−0.125	0.00456	−0.119	0.00801	0.008	0.862	0.015	0.747	−0.006	0.9	0.031	0.489
	CTLA4	0.126	0.00677	0.11	0.026	−0.006	0.895	−0.02	0.692	0.014	0.758	−0.006	0.905	0.186	0.0164	0.125	0.144	−0.13	0.094	−0.059	0.49	0.047	0.547	0.021	0.807	0.13	0.00807	0.138	0.00715	0.074	0.131	0.064	0.21	0.066	0.178	0.111	0.0311	−0.152	0.000556	−0.135	0.00266	−0.066	0.135	−0.082	0.0683	−0.07	0.115	−0.034	0.45
	LAG3	0.11	0.0183	0.089	0.0718	0.125	0.00734	0.106	0.0324	0.079	0.0895	0.085	0.0864	0.003	0.965	−0.052	0.544	0.016	0.839	0.098	0.252	−0.01	0.901	−0.015	0.865	0.069	0.162	0.063	0.224	0.185	0.000153	0.174	0.000682	0.003	0.955	0.026	0.617	−0.068	0.122	−0.05	0.264	−0.085	0.0541	−0.093	0.0397	0.011	0.802	0.044	0.328
	TIM-3 (HAVCR2)	0.102	0.0285	0.057	0.253	0.081	0.0836	0.085	0.0866	−0.019	0.678	−0.025	0.617	0.02	0.801	−0.027	0.754	0.032	0.68	0.148	0.0822	−0.051	0.513	−0.075	0.382	0.07	0.155	0.044	0.393	0.13	0.00779	0.113	0.0273	−0.035	0.473	−0.013	0.804	−0.217	6.31e-07	−0.209	2.86e-06	0.001	0.977	0	1	−0.257	3.23e-09	−0.254	1.11e-08
	GZMB	−0.004	0.925	−0.006	0.909	0.213	4.2e-06	0.228	3.29e-06	0.034	0.466	0.022	0.658	−0.06	0.445	−0.034	0.694	0.199	0.0101	0.26	0.00203	0.049	0.527	0.046	0.588	0.18	0.000225	0.187	0.000242	0.191	9.23e-05	0.18	0.000414	0	0.994	0.023	0.653	0.026	0.549	0.052	0.253	−0.101	0.0218	−0.117	0.0096	0.044	0.321	0.078	0.0826
